# Supplementary material for: A Neurophysiological Stratification Framework for Intermediate Motor Imagery-BCI Users Based on Independent Event-Related Brain Dynamics
Source: Brain Sci. 2026 Feb 9;16(2):202. doi: 10.3390/brainsci16020202 (PMC12938601; doi:10.3390/brainsci16020202)
Supplement: Supplementary file 1 [file brainsci-16-00202-s001.zip]

Archive with 1 entries (1 files):
- brainsci-4091168-supplementary.xlsx
