# Supplementary material for: A Neurophysiological Stratification Framework for Intermediate Motor Imagery-BCI Users Based on Independent Event-Related Brain Dynamics
Source: Brain Sci. 2026 Feb 9;16(2):202. doi: 10.3390/brainsci16020202 (PMC12938601; doi:10.3390/brainsci16020202)
Supplement: Supplementary file 1 [file brainsci-16-00202-s001.zip › brainsci-4091168-supplementary.xlsx]

## Sheet: s1-48
Table S1. The scalp topography of contralateral ERD IC and the ipsilateral ERS IC for both LH-MI and RH-MI for the first 48 participants.
s1
		W-1 topology							W-1 topology
LH-MI	left- hemi						RH-MI	left- hemi
	right- hemi							right- hemi
s2
		W-1 topology							W-1 topology
LH	left- hemi						RH	left- hemi
	right- hemi							right- hemi
s3
		W-1 topology							W-1 topology
LH	left- hemi						RH	left- hemi
	right- hemi							right- hemi
s4
		W-1 topology							W-1 topology
LH	left- hemi						RH	left- hemi
	right- hemi							right- hemi
s5
		W-1 topology							W-1 topology
LH	left- hemi						RH	left- hemi
	right- hemi							right- hemi
s6
		W-1 topology							W-1 topology
LH	left- hemi						RH	left- hemi
	right- hemi							right- hemi
s7
		W-1 topology							W-1 topology
LH	left- hemi						RH	left- hemi
	right- hemi							right- hemi
s8
		W-1 topology							W-1 topology
LH	left- hemi						RH	left- hemi
	right- hemi							right- hemi
s9
		W-1 topology							W-1 topology
LH	left- hemi						RH	left- hemi
	right- hemi							right- hemi
s10
		W-1 topology							W-1 topology
LH	left- hemi						RH	left- hemi
	right- hemi							right- hemi
s11
		W-1 topology							W-1 topology
LH	left- hemi						RH	left- hemi
	right- hemi							right- hemi
s12
		W-1 topology							W-1 topology
LH	left- hemi						RH	left- hemi
	right- hemi							right- hemi
s13
		W-1 topology							W-1 topology
LH	left- hemi						RH	left- hemi
	right- hemi							right- hemi
s14
		W-1 topology							W-1 topology
LH	left- hemi						RH	left- hemi
	right- hemi							right- hemi
s15
		W-1 topology							W-1 topology
LH	left- hemi						RH	left- hemi
	right- hemi							right- hemi
s16
		W-1 topology							W-1 topology
LH	left- hemi						RH	left- hemi
	right- hemi							right- hemi
s17
		W-1 topology							W-1 topology
LH	left- hemi						RH	left- hemi
	right- hemi							right- hemi
s18
		W-1 topology							W-1 topology
LH	left- hemi						RH	left- hemi
	right- hemi							right- hemi
s19
		W-1 topology							W-1 topology
LH	left- hemi						RH	left- hemi
	right- hemi							right- hemi
s20
		W-1 topology							W-1 topology
LH	left- hemi						RH	left- hemi
	right- hemi							right- hemi
s21
		W-1 topology							W-1 topology
LH	left- hemi						RH	left- hemi
	right- hemi							right- hemi
s22
		W-1 topology							W-1 topology
LH	left- hemi						RH	left- hemi
	right- hemi							right- hemi
s23
		W-1 topology							W-1 topology
LH	left- hemi						RH	left- hemi
	right- hemi							right- hemi
s24
		W-1 topology							W-1 topology
LH	left- hemi						RH	left- hemi
	right- hemi							right- hemi
s25
		W-1 topology							W-1 topology
LH	left- hemi						RH	left- hemi
	right- hemi							right- hemi
s26
		W-1 topology							W-1 topology
LH	left- hemi						RH	left- hemi
	right- hemi							right- hemi
s27
		W-1 topology							W-1 topology
LH	left- hemi						RH	left- hemi
	right- hemi							right- hemi
s28
		W-1 topology							W-1 topology
LH	left- hemi						RH	left- hemi
	right- hemi							right- hemi
s29
		W-1 topology							W-1 topology
LH	left- hemi						RH	left- hemi
	right- hemi							right- hemi
s30
		W-1 topology							W-1 topology
LH	left- hemi						RH	left- hemi
	right- hemi							right- hemi
s31
		W-1 topology							W-1 topology
LH	left- hemi						RH	left- hemi
	right- hemi							right- hemi
s32
		W-1 topology							W-1 topology
LH	left- hemi						RH	left- hemi
	right- hemi							right- hemi
s33
		W-1 topology							W-1 topology
LH	left- hemi						RH	left- hemi
	right- hemi							right- hemi
s34
		W-1 topology							W-1 topology
LH	left- hemi						RH	left- hemi
	right- hemi							right- hemi
s35
		W-1 topology							W-1 topology
LH	left- hemi						RH	left- hemi
	right- hemi							right- hemi
s36
		W-1 topology							W-1 topology
LH	left- hemi						RH	left- hemi
	right- hemi							right- hemi
s37
		W-1 topology							W-1 topology
LH	left- hemi						RH	left- hemi
	right- hemi							right- hemi
s38
		W-1 topology							W-1 topology
LH	left- hemi						RH	left- hemi
	right- hemi							right- hemi
s39
		W-1 topology							W-1 topology
LH	left- hemi						RH	left- hemi
	right- hemi							right- hemi
s40
		W-1 topology							W-1 topology
LH	left- hemi						RH	left- hemi
	right- hemi							right- hemi
s41
		W-1 topology							W-1 topology
LH	left- hemi						RH	left- hemi
	right- hemi							right- hemi
s42
		W-1 topology							W-1 topology
LH	left- hemi						RH	left- hemi
	right- hemi							right- hemi
s43
		W-1 topology							W-1 topology
LH	left- hemi						RH	left- hemi
	right- hemi							right- hemi
s44
		W-1 topology							W-1 topology
LH	left- hemi						RH	left- hemi
	right- hemi							right- hemi
s45
		W-1 topology							W-1 topology
LH	left- hemi						RH	left- hemi
	right- hemi							right- hemi
s46
		W-1 topology							W-1 topology
LH	left- hemi						RH	left- hemi
	right- hemi							right- hemi
s47
		W-1 topology							W-1 topology
LH	left- hemi						RH	left- hemi
	right- hemi							right- hemi
s48
		W-1 topology							W-1 topology
LH	left- hemi						RH	left- hemi
	right- hemi							right- hemi
